# Supplementary material for: Real-World Clinical Outcomes with First-Line Systemic Treatment and Avelumab Maintenance in US Patients with Locally Advanced or Metastatic Urothelial Carcinoma: The SPEAR Bladder-II Study
Source: Curr Oncol. 2025 Mar 24;32(4):187. doi: 10.3390/curroncol32040187 (PMC12025360; doi:10.3390/curroncol32040187)
Supplement: Supplementary file 1 [file curroncol-32-00187-s001.zip]

Archive with 1 entries (1 files):
- curroncol-3410608-supplementary.pdf
